# Supplementary material for: Biodiversity and Ecosystem Function in the Gulf of Maine: Pattern and Role of Zooplankton and Pelagic Nekton
Source: PLoS One. 2011 Jan 31;6(1):e16491. doi: 10.1371/journal.pone.0016491 (PMC3031589; doi:10.1371/journal.pone.0016491)
Supplement: Table S2 — Phylogenetic list of all planktonic species listed in the plankton databases analyzed in this paper. (XLS) [file pone.0016491.s002.xls]

## Sheet: Sheet1
Table S2. Phylogenetic list of all planktonic species listed in the plankton databases analyzed in this paper.
Phylum	Class	Order	Family	Species Name
Cnidaria	Hydrozoa	Anthoathecata	Corymorphidae	Euphysa aurata
			Corynidae	Sarsia princeps
			Rathkeidae	Rathkea octopunctata
		Leptothecata	Mitrocomidae	Halopsis ocellata
		Siphonophorae	Agalmatidae	Agalma elegans
				Nanomia cara
			Diphyidae	Dimophyes arctica
				Diphyes dispar
				Lensia conoidea
		Trachymedusae	Rhopalonematidae	Aglantha digitale
	Scyphozoa	Semaeostomeae	Cyaneidae	Cyanea capillata
			Pelagiidae	Pelagia noctiluca
			Ulmaridae	Aurelia aurita
				Aurelia limbata
Ctenophora	Nuda	Beroida	Beroidae	Beroe cucumis
	Tentaculata	Cydippida	Pleurobrachiidae	Pleurobrachia pileus
Annelida	Polychaeta	Phyllodocida	Tomopteridae	Tomopteris helgolandica
				Tomopteris septentrionalis
Arthropoda	Branchiopoda	Diplostraca	Podonidae	Evadne nordmanni
				Evadne spinifera
				Podon intermedius
				Podon leuckartii
				Pseudevadne tergestina
			Sididae	Penilia avirostris
	Malacostraca	Amphipoda	Ampeliscidae	Ampelisca mexicana
			Brachyscelidae	Brachyscelus crusculum
			Caprellidae	Aeginina longicornis
			Eurytheneidae	Eurythenes obesus
			Gammaridae	Gammarus oceanicus
			Hyperiidae	Hyperia galba
				Hyperoche medusarum
				Themisto abyssorum
				Themisto compressa
				Themisto libellula
			Phronimidae	Phronima sedentaria
			Phrosinidae	Phrosina semilunata
			Scinidae	Scina borealis
			Unciolidae	Unciola irrorata
		Cumacea	Bodotriidae	Pseudoleptocuma minus
		Decapoda	Benthesicymidae	Gennadas elegans
				Gennadas valens
			Crangonidae	Crangon septemspinosa
				Pontophilus norvegicus
			Hippolytidae	Eualus gaimardii
				Lebbeus microceros
			Luciferidae	Lucifer faxoni
				Lucifer typus
			Nephropidae	Homarus americanus
			Oplophoridae	Acanthephyra pelagica
				Acanthephyra purpurea
			Oregoniidae	Chionoecetes opilio
			Palinuridae	Palinurus vulgaris
			Pandalidae	Dichelopandalus leptocerus
				Pandalus borealis
				Pandalus montagui
			Pasiphaeidae	Pasiphaea multidentata
			Sergestidae	Sergestes arcticus
				Sergestes similis
				Sergia robusta
		Euphausiacea	Euphausiidae	Euphausia americana
				Euphausia eximia
				Euphausia krohnii
				Euphausia mutica
				Euphausia pseudogibba
				Meganyctiphanes norvegica
				Nematobrachion boopis
				Nematoscelis atlantica
				Nematoscelis megalops
				Nematoscelis microps
				Nematoscelis tenella
				Nyctiphanes couchii
				Stylocheiron elongatum
				Stylocheiron longicorne
				Stylocheiron maximum
				Thysanoessa gregaria
				Thysanoessa inermis
				Thysanoessa longicaudata
				Thysanoessa parva
				Thysanoessa raschii
				Thysanopoda acutifrons
				Thysanopoda aequalis
				Thysanopoda microphthalma
		Isopoda	Dajidae	Heterophryxus appendiculatus
		Mysida	Mysidae	Americamysis bigelowi
				Erythrops erythrophthalma
				Mysis mixta
				Neomysis americana
	Maxillopoda	Calanoida	Acartiidae	Acartia bifilosa
				Acartia danae
				Acartia discaudata
				Acartia hudsonica
				Acartia longiremis
				Acartia negligens
				Acartia tonsa
			Aetideidae	Aetideopsis armatus
				Aetideus armatus
				Aetideus giesbrechti
				Bradyidius armatus
				Bradyidius similis
				Chiridius gracilis
				Chirundina streetsii
				Euchirella rostrata
				Gaetanus affinis
				Gaetanus brevispinus
				Gaetanus kruppii
				Gaetanus minor
				Gaetanus tenuispinus
				Undeuchaeta major
				Undeuchaeta plumosa
			Augaptilidae	Augaptilus glacialis
				Haloptilus fons
				Haloptilus longicornis
			Bathypontiidae	Temorites brevis
			Calanidae	Calanus finmarchicus
				Calanus glacialis
				Calanus helgolandicus
				Calanus hyperboreus
				Mesocalanus tenuicornis
				Nannocalanus minor
				Neocalanus gracilis
				Neocalanus robustior
				Undinula vulgaris
			Calocalanidae	Calocalanus pavo
				Calocalanus plumulosus
			Candaciidae	Candacia armata
				Candacia curta
				Candacia ethiopica
				Candacia norvegica
				Candacia pachydactyla
				Candacia simplex
			Centropagidae	Centropages bradyi
				Centropages chierchiae
				Centropages furcatus
				Centropages hamatus
				Centropages kroyeri
				Centropages typicus
				Centropages violaceus
			Clausocalanidae	Clausocalanus arcuicornis
				Clausocalanus furcatus
				Clausocalanus paululus
				Clausocalanus pergens
				Ctenocalanus vanus
				Microcalanus pusillus
				Microcalanus pygmaeus
				Pseudocalanus elongatus
				Pseudocalanus minutus
			Diaptomidae	Leptodiaptomus minutus
			Eucalanidae	Eucalanus elongatus
				Pareucalanus attenuatus
			Euchaetidae	Euchaeta acuta
				Euchaeta marina
				Euchaeta media
				Paraeuchaeta barbata
				Paraeuchaeta gracilis
				Paraeuchaeta norvegica
				Paraeuchaeta tonsa
			Heterorhabdidae	Heterorhabdus norvegicus
				Heterorhabdus papilliger
				Heterostylites major
			Lucicutiidae	Lucicutia curta
				Lucicutia flavicornis
				Lucicutia ovalis
			Mecynoceridae	Mecynocera clausi
				Mecynocera tenuis
			Megacalanidae	Megacalanus longicornis
			Metridinidae	Metridia brevicauda
				Metridia longa
				Metridia lucens
				Metridia princeps
				Pleuromamma abdominalis
				Pleuromamma borealis
				Pleuromamma gracilis
				Pleuromamma piseki
				Pleuromamma quadrungulata
				Pleuromamma robusta
				Pleuromamma xiphias
			Paracalanidae	Acrocalanus longicornis
				Paracalanus aculeatus
				Paracalanus crassirostris
				Paracalanus parvus
			Pontellidae	Anomalocera opalus
				Anomalocera patersoni
				Labidocera acutifrons
				Labidocera aestiva
				Pontellina plumata
			Pseudodiaptomidae	Pseudodiaptomus pelagicus
			Rhincalanidae	Rhincalanus cornutus
				Rhincalanus nasutus
			Scolecitrichidae	Amallothrix emarginata
				Scaphocalanus echinatus
				Scaphocalanus magnus
				Scaphocalanus medius
				Scolecithricella abyssalis
				Scolecithricella minor
				Scolecithricella ovata
				Scolecithrix bradyi
				Scolecithrix danae
				Scottocalanus persecans
				Scottocalanus securifrons
			Spinocalanidae	Spinocalanus abyssalis
			Subeucalanidae	Subeucalanus crassus
				Subeucalanus monachus
				Subeucalanus mucronatus
				Subeucalanus pileatus
			Temoridae	Eurytemora affinis
				Eurytemora americana
				Eurytemora herdmani
				Temora discaudata
				Temora longicornis
				Temora stylifera
				Temora turbinata
				Temoropia mayumbaensis
			Tortanidae	Tortanus discaudatus
		Cyclopoida	Cyclopinidae	Cyclopina longicornis
			Oithonidae	Oithona atlantica
				Oithona helgolandica
				Oithona nana
				Oithona similis
				Oithona spinirostris
		Harpacticoida	Clytemnestridae	Clytemnestra rostrata
				Clytemnestra scutellata
			Ectinosomatidae	Microsetella norvegica
				Microsetella rosea
			Euterpinidae	Euterpina acutifrons
			Miraciidae	Macrosetella gracilis
				Miracia efferata
				Oculosetella gracilis
			Peltidiidae	Alteutha depressa
			Thalestridae	Parathalestris croni
		Mormonilloida	Mormonillidae	Mormonilla phasma
				Neomormonilla minor
		Poecilostomatoida	Corycaeidae	Corycaeus clausi
				Corycaeus giesbrechti
				Corycaeus latus
				Corycaeus speciosus
				Corycaeus typicus
			Lubbockiidae	Lubbockia squillimana
			Macrochironidae	Macrochiron fucicolum
			Oncaeidae	Conaea rapax
				Oncaea media
				Oncaea venusta
				Triconia borealis
				Triconia conifera
				Triconia minuta
			Sapphirinidae	Sapphirina nigromaculata
		Siphonostomatoida	Caligidae	Caligus curtus
	Ostracoda	Halocyprida	Halocyprididae	Conchoecia borealis
				Conchoecia curta
				Conchoecia elegans
				Conchoecia haddoni
				Conchoecia maxima
				Conchoecia obtusata
				Halocypria globosa
				Mikroconchoecia acuticosta
		Myodocopida	Cylindroleberididae	Cylindroleberis mariae
Mollusca	Gastropoda	Gymnosomata	Clionidae	Clione limacina
				Paedoclione doliiformis
			Pneumodermatidae	Pneumodermopsis ciliata
				Pneumodermopsis paucidens
		Thecosomata	Cavoliniidae	Clio pyramidata
				Creseis virgula
			Limacinidae	Limacina bulimoides
				Limacina helicina
				Limacina helicoides
				Limacina inflata
				Limacina lesueurii
				Limacina retroversa
				Limacina trochiformis
Chaetognatha	Sagittoidea	Aphragmophora	Sagittidae	Caecosagitta macrocephala
				Decipisagitta decipiens
				Flaccisagitta enflata
				Parasagitta elegans
				Parasagitta setosa
				Pseudosagitta lyra
				Pseudosagitta maxima
				Serratosagitta serratodentata
				Serratosagitta serratodentata atlantica
				Serratosagitta tasmanica
		Phragmophora	Eukrohniidae	Eukrohnia fowleri
				Eukrohnia hamata
Chordata	Larvacea	Copelata	Fritillariidae	Fritillaria borealis
			Oikopleuridae	Oikopleura labradoriensis
				Oikopleura vanhoeffeni
	Thaliacea	Salpida	Salpidae	Salpa fusiformis
				Salpa maxima
				Thalia democratica
	Actinopterygii	Anguilliformes	Anguillidae	Anguilla anguilla
				Anguilla rostrata
			Congridae	Conger oceanicus
			Derichthyidae	Nessorhamphus ingolfianus
			Moringuidae	Neoconger mucronatus
			Nemichthyidae	Nemichthys curvirostris
				Nemichthys scolopaceus
			Ophichthidae	Ahlia egmontis
				Apterichtus ansp
				Bascanichthys bascanium
				Myrichthys ocellatus
				Myrophis platyrhynchus
				Myrophis punctatus
				Ophichthus cruentifer
				Ophichthus gomesii
				Ophichthus puncticeps
			Serrivomeridae	Serrivomer beanii
		Atheriniformes	Atherinidae	Menidia menidia
		Aulopiformes	Chlorophthalmidae	Chlorophthalmus agassizi
			Notosudidae	Scopelosaurus mauli
			Paralepididae	Arctozenus risso
				Lestidiops affinis
				Lestidiops jayakari pseudosphyraenoides
				Lestidium atlanticum
				Paralepis coregonoides
				Paralepis elongata
				Sudis hyalina
			Synodontidae	Saurida brasiliensis
				Saurida caribbaea
				Synodus foetens
				Synodus synodus
				Trachinocephalus myops
		Beloniformes	Scomberesocidae	Scomberesox saurus
		Beryciformes	Holocentridae	Sargocentron bullisi
		Cetomimiformes	Mirapinnidae	Eutaeniophorus festivus
		Clupeiformes	Clupeidae	Brevoortia tyrannus
				Clupea harengus
				Etrumeus teres
				Harengula jaguana
				Sardinella aurita
			Engraulidae	Anchoa hepsetus
				Anchoa mitchilli
				Engraulis eurystole
		Elopiformes	Elopidae	Elops saurus
			Megalopidae	Megalops atlanticus
		Gadiformes	Bregmacerotidae	Bregmaceros atlanticus
				Bregmaceros cantori
				Bregmaceros houdei
			Gadidae	Gadus morhua
				Melanogrammus aeglefinus
				Pollachius virens
			Lotidae	Brosme brosme
				Enchelyopus cimbrius
			Merlucciidae	Merluccius albidus
				Merluccius bilinearis
			Phycidae	Phycis chesteri
				Urophycis chuss
				Urophycis regia
				Urophycis tenuis
		Gasterosteiformes	Gasterosteidae	Gasterosteus aculeatus
				Gasterosteus wheatlandi
		Lophiiformes	Lophiidae	Lophius americanus
		Mugiliformes	Mugilidae	Mugil curema
		Myctophiformes	Myctophidae	Benthosema glaciale
				Benthosema suborbitale
				Bolinichthys indicus
				Ceratoscopelus maderensis
				Ceratoscopelus warmingii
				Diaphus dumerilii
				Diaphus holti
				Diaphus rafinesquii
				Diaphus subtilis
				Diaphus taaningi
				Diogenichthys atlanticus
				Gonichthys cocco
				Hygophum benoiti
				Hygophum hygomii
				Hygophum reinhardtii
				Lampanyctus alatus
				Lampanyctus crocodilus
				Lampanyctus festivus
				Lampanyctus macdonaldi
				Lampanyctus nobilis
				Lampanyctus pusillus
				Lepidophanes gaussi
				Lepidophanes guentheri
				Lobianchia dofleini
				Myctophum affine
				Myctophum asperum
				Myctophum nitidulum
				Myctophum punctatum
				Notolychnus valdiviae
				Notoscopelus bolini
				Notoscopelus kroyeri
				Notoscopelus resplendens
				Protomyctophum arcticum
				Symbolophorus veranyi
		Ophidiiformes	Carapidae	Carapus bermudensis
				Echiodon dawsoni
			Ophidiidae	Lepophidium profundorum
				Ophidion marginatum
				Ophidion selenops
				Otophidium omostigma
		Osmeriformes	Argentinidae	Argentina silus
			Bathylagidae	Bathylagus euryops
				Bathylagus greyae
			Microstomatidae	Nansenia groenlandica
			Osmeridae	Mallotus villosus
		Perciformes	Ammodytidae	Ammodytes americanus
				Ammodytes dubius
				Ammodytes tobianus
			Anarhichadidae	Anarhichas lupus
			Apogonidae	Apogon maculatus
				Apogon pseudomaculatus
			Ariommatidae	Ariomma bondi
			Blenniidae	Parablennius marmoreus
			Callionymidae	Callionymus bairdi
			Caproidae	Antigonia capros
			Carangidae	Chloroscombrus chrysurus
				Decapterus punctatus
				Selar crumenophthalmus
				Seriola zonata
			Centrolophidae	Hyperoglyphe perciformis
			Chaetodontidae	Chaetodon ocellatus
			Coryphaenidae	Coryphaena equiselis
				Coryphaena hippurus
			Cryptacanthodidae	Cryptacanthodes maculatus
			Draconettidae	Centrodraco acanthopoma
			Gempylidae	Diplospinus multistriatus
				Nesiarchus nasutus
			Labridae	Tautoga onitis
				Tautogolabrus adspersus
				Thalassoma bifasciatum
			Lutjanidae	Pristipomoides aquilonaris
				Rhomboplites aurorubens
			Malacanthidae	Lopholatilus chamaeleonticeps
			Nomeidae	Cubiceps pauciradiatus
				Psenes maculatus
				Psenes pellucidus
			Percichthyidae	Howella brodiei
				Howella sherborni
			Pholidae	Pholis gunnellus
			Pomacentridae	Abudefduf saxatilis
			Pomatomidae	Pomatomus saltatrix
			Priacanthidae	Priacanthus arenatus
				Pristigenys alta
			Sciaenidae	Cynoscion regalis
				Larimus fasciatus
				Leiostomus xanthurus
				Menticirrhus americanus
				Micropogonias undulatus
				Sciaenops ocellatus
			Scombridae	Euthynnus alletteratus
				Katsuwonus pelamis
				Sarda sarda
				Scomber scombrus
				Thunnus thynnus
			Serranidae	Anthias nicholsi
				Centropristis striata
				Hemanthias vivanus
				Serraniculus pumilio
			Sparidae	Lagodon rhomboides
			Stichaeidae	Anisarchus medius
				Leptoclinus maculatus
				Lumpenus lampretaeformis
				Stichaeus punctatus
				Ulvaria subbifurcata
			Stromateidae	Peprilus paru
				Peprilus triacanthus
			Tetragonuridae	Tetragonurus atlanticus
			Trichiuridae	Trichiurus lepturus
			Zoarcidae	Melanostigma atlanticum
				Zoarces americanus
		Pleuronectiformes	Bothidae	Arnoglossus thori
				Bothus ocellatus
				Engyophrys senta
			Cynoglossidae	Symphurus plagiusa
			Paralichthyidae	Citharichthys arctifrons
				Citharichthys cornutus
				Citharichthys gymnorhinus
				Citharichthys spilopterus
				Cyclopsetta fimbriata
				Etropus crossotus
				Etropus intermedius
				Etropus microstomus
				Hippoglossina oblonga
				Paralichthys dentatus
				Paralichthys lethostigma
				Syacium micrurum
				Syacium papillosum
			Pleuronectidae	Glyptocephalus cynoglossus
				Hippoglossoides platessoides
				Hippoglossus hippoglossus
				Limanda ferruginea
				Pseudopleuronectes americanus
			Scophthalmidae	Scophthalmus aquosus
		Scorpaeniformes	Agonidae	Aspidophoroides monopterygius
				Leptagonus decagonus
			Cottidae	Icelus bicornis
				Myoxocephalus aenaeus
				Myoxocephalus octodecemspinosus
				Myoxocephalus scorpius
				Triglops murrayi
			Cyclopteridae	Cyclopterus lumpus
				Liparis atlanticus
				Liparis coheni
				Liparis inquilinus
			Dactylopteridae	Dactylopterus volitans
			Hemitripteridae	Hemitripterus americanus
			Scorpaenidae	Scorpaena calcarata
			Sebastidae	Helicolenus dactylopterus
				Sebastes fasciatus
				Sebastes marinus
				Sebastes mentella
			Triglidae	Prionotus carolinus
				Prionotus evolans
		Stomiiformes	Gonostomatidae	Bonapartia pedaliota
				Cyclothone alba
				Cyclothone braueri
				Cyclothone microdon
				Diplophos taenia
				Gonostoma atlanticum
				Gonostoma elongatum
			Phosichthyidae	Ichthyococcus ovatus
				Pollichthys mauli
				Vinciguerria attenuata
				Vinciguerria nimbaria
				Vinciguerria poweriae
			Sternoptychidae	Argyropelecus aculeatus
				Argyropelecus hemigymnus
				Maurolicus muelleri
				Polyipnus asteroides
				Sternoptyx diaphana
				Valenciennellus tripunctulatus
			Stomiidae	Aristostomias tittmanni
				Chauliodus sloani
				Stomias affinis
				Stomias boa ferox
		Syngnathiformes	Syngnathidae	Acentronura dendritica
				Hippocampus erectus
				Syngnathus fuscus
				Syngnathus springeri
		Tetraodontiformes	Balistidae	Canthidermis sufflamen
			Monacanthidae	Stephanolepis hispidus
			Ostraciidae	Rhinesomus triqueter
			Tetraodontidae	Sphoeroides maculatus
	Elasmobranchii	Lamniformes	Lamnidae	Lamna nasus
Names checked against WoRMS 6/16/2010 and updated based on local expertise on 7/2/2010
